# Supplementary material for: Targeted Large-Volume Lymphocyte Removal Using Magnetic Nanoparticles in Blood Samples of Patients with Chronic Lymphocytic Leukemia: A Proof-of-Concept Study
Source: Int J Mol Sci. 2023 Apr 19;24(8):7523. doi: 10.3390/ijms24087523 (PMC10139131; doi:10.3390/ijms24087523)
Supplement: Supplementary file 1 [file ijms-24-07523-s001.zip]

Archive with 1 entries (1 files):
- ijms-2252163-supplementary.pdf
